# Supplementary material for: Metabolic Variation among Fruits of Different Chili Cultivars (Capsicum spp.) Using HPLC/MS
Source: Plants (Basel). 2021 Dec 29;11(1):101. doi: 10.3390/plants11010101 (PMC8747607; doi:10.3390/plants11010101)
Supplement: Supplementary file 1 [file plants-11-00101-s001.zip]

Archive with 1 entries (1 files):
- plants-1537001-supplementary.pdf
